# Supplementary material for: The Role of the MYC/miR-150/MYB/ZDHHC11 Network in Hodgkin Lymphoma and Diffuse Large B-Cell Lymphoma
Source: Genes (Basel). 2022 Jan 25;13(2):227. doi: 10.3390/genes13020227 (PMC8871936; doi:10.3390/genes13020227)
Supplement: Supplementary file 1 [file genes-13-00227-s001.zip]

Archive with 9 entries (9 files):
- Figure S1.tif
- Figure S2.pdf
- Figure S3.pdf
- Figure S4.pdf
- Figure S5.tif
- Figure S6.pdf
- Figure S7.pdf
- Figure S8.tif
- supplementary tables.pdf
